# Supplementary material for: Facile Fabrication of Multi-Hydrogen Bond Self-Assembly Poly(MAAc-co-MAAm) Hydrogel Modified PVDF Ultrafiltration Membrane to Enhance Anti-Fouling Property
Source: Membranes (Basel). 2021 Sep 30;11(10):761. doi: 10.3390/membranes11100761 (PMC8537210; doi:10.3390/membranes11100761)
Supplement: Supplementary file 1 [file membranes-11-00761-s001.zip]

Archive with 1 entries (1 files):
- membranes-1381046-supplementary-done.pdf
